# Supplementary material for: The impact of smoking and alcohol consumption on rosacea: a multivariable Mendelian randomization study
Source: Front Public Health. 2024 Feb 19;12:1320932. doi: 10.3389/fpubh.2024.1320932 (PMC10909955; doi:10.3389/fpubh.2024.1320932)
Supplement: Supplementary file 2 [file Table_1.xlsx]

## Sheet: Supplementary table 1A
Supplementary table 1A. Single nucleotide polymorphisms used as instrumental variables for lifetime smoking index
SNP	effect_allele.exposure	other_allele.exposure	eaf.exposure	beta.exposure	se.exposure	pval.exposure	samplesize.exposure	R2	Fvalue
rs10052591	T	C	0.573	0.012	0.002	2.1e-09	462690	7.04652e-05	32.6057
rs10226228	A	G	0.63	-0.016	0.002	2e-15	462690	0.000119347	55.2271
rs10282292	C	T	0.362	0.013	0.002	5.9e-10	462690	7.80631e-05	36.1217
rs1050847	C	T	0.426	0.011	0.002	1.4e-08	462690	5.91748e-05	27.3811
rs10879871	T	G	0.343	-0.014	0.002	5e-11	462690	8.83376e-05	40.8764
rs10918701	G	A	0.372	0.012	0.002	2.1e-08	462690	6.72814e-05	31.1324
rs11210229	A	G	0.384	0.017	0.002	2e-16	462690	0.000136722	63.2685
rs112282219	G	A	0.959	-0.033	0.005	3.8e-11	462690	8.56368e-05	39.6265
rs11255908	T	G	0.743	-0.015	0.002	2.3e-10	462690	8.5928e-05	39.7612
rs113382419	C	A	0.889	-0.041	0.003	3e-37	462690	0.000331759	153.552
rs11783093	C	T	0.839	0.023	0.003	1.2e-16	462690	0.000142914	66.1339
rs11861214	G	T	0.784	0.014	0.002	2e-08	462690	6.63828e-05	30.7166
rs11948770	T	C	0.768	-0.015	0.002	4.9e-10	462690	8.01792e-05	37.1009
rs1221148	C	G	0.587	0.013	0.002	7.3e-11	462690	8.19417e-05	37.9165
rs12481282	G	C	0.722	-0.013	0.002	7.8e-09	462690	6.7842e-05	31.3918
rs12623702	A	G	0.613	-0.014	0.002	7.7e-12	462690	9.29946e-05	43.0315
rs12831617	C	T	0.764	-0.013	0.002	1.9e-08	462690	6.09428e-05	28.1992
rs12967855	A	G	0.331	0.012	0.002	3.1e-08	462690	6.37744e-05	29.5095
rs13009008	A	G	0.328	0.012	0.002	4.6e-09	462690	6.34798e-05	29.3732
rs13016665	C	A	0.577	-0.012	0.002	1.8e-09	462690	7.02924e-05	32.5258
rs13153393	A	G	0.884	-0.02	0.003	2.5e-10	462690	8.20352e-05	37.9598
rs13296519	G	T	0.606	-0.014	0.002	8.1e-12	462690	9.35955e-05	43.3096
rs17553262	A	C	0.885	-0.018	0.003	5.3e-09	462690	6.59502e-05	30.5164
rs17576594	G	A	0.724	0.016	0.002	1.7e-12	462690	0.00010231	47.3424
rs1922018	C	T	0.364	0.014	0.002	3e-12	462690	9.07496e-05	41.9925
rs2062882	G	A	0.587	-0.012	0.002	1.1e-08	462690	6.98201e-05	32.3072
rs2254710	C	A	0.236	0.013	0.002	3.5e-08	462690	6.09428e-05	28.1992
rs2838834	C	T	0.699	-0.013	0.002	6.3e-10	462690	7.11149e-05	32.9063
rs28485305	C	T	0.631	0.012	0.002	2.6e-08	462690	6.70576e-05	31.0288
rs2890772	G	T	0.413	-0.02	0.002	2.1e-22	462690	0.000193945	89.7533
rs317021	T	A	0.814	-0.017	0.003	1.1e-10	462690	8.75115e-05	40.4941
rs326341	G	A	0.525	0.014	0.002	1.2e-11	462690	9.7755e-05	45.2345
rs34866095	A	G	0.686	-0.012	0.002	1.2e-08	462690	6.20364e-05	28.7053
rs348809	A	G	0.348	-0.012	0.002	1.3e-08	462690	6.5346e-05	30.2368
rs35175834	G	A	0.788	-0.024	0.002	4.6e-22	462690	0.000192449	89.0608
rs359243	T	C	0.393	-0.013	0.002	9.5e-10	462690	8.06302e-05	37.3097
rs3742365	T	C	0.595	-0.016	0.002	2.5e-14	462690	0.000123379	57.0931
rs3811038	T	C	0.724	-0.014	0.002	8.9e-10	462690	7.8331e-05	36.2457
rs3896224	A	G	0.585	0.014	0.002	1.1e-11	462690	9.51678e-05	44.0372
rs421983	T	C	0.519	0.013	0.002	3.3e-10	462690	8.4378e-05	39.044
rs4473348	A	T	0.25	-0.015	0.002	6.4e-11	462690	8.4375e-05	39.0426
rs4543592	T	C	0.52	-0.012	0.002	4.5e-10	462690	7.18848e-05	33.2626
rs4571506	C	T	0.54	0.011	0.002	1.5e-08	462690	6.01128e-05	27.8151
rs4671357	T	C	0.519	-0.014	0.002	1.1e-11	462690	9.78585e-05	45.2824
rs4731925	C	T	0.316	-0.012	0.002	2.6e-08	462690	6.22495e-05	28.8039
rs4957528	A	C	0.208	-0.015	0.002	4.2e-09	462690	7.41312e-05	34.3022
rs549845	G	A	0.301	0.016	0.002	8.3e-14	462690	0.000107724	49.8481
rs6011779	C	T	0.191	0.028	0.003	2.3e-27	462690	0.000242286	112.13
rs60952428	T	C	0.909	0.019	0.003	3e-08	462690	5.97231e-05	27.6348
rs6119897	G	A	0.762	-0.018	0.002	3.6e-15	462690	0.000117519	54.3809
rs61796681	A	T	0.912	-0.019	0.004	4.2e-08	462690	5.79448e-05	26.8119
rs62098013	G	A	0.64	-0.012	0.002	4.1e-09	462690	6.63552e-05	30.7038
rs62135536	C	T	0.968	0.035	0.006	8e-10	462690	7.58912e-05	35.1166
rs62175972	T	C	0.966	0.031	0.006	1.7e-08	462690	6.31262e-05	29.2096
rs6598539	T	C	0.489	-0.012	0.002	4.5e-09	462690	7.19652e-05	33.2998
rs6741228	T	C	0.433	0.011	0.002	1.6e-08	462690	5.94137e-05	27.4916
rs67596067	G	A	0.649	-0.013	0.002	1.2e-09	462690	7.69961e-05	35.6279
rs6779302	G	T	0.633	-0.013	0.002	1.2e-09	462690	7.85211e-05	36.3336
rs6957896	C	T	0.503	-0.011	0.002	4.5e-08	462690	6.04978e-05	27.9933
rs7039819	G	A	0.427	0.013	0.002	5.1e-10	462690	8.26988e-05	38.2669
rs71367545	G	A	0.791	-0.015	0.002	1.4e-09	462690	7.43936e-05	34.4236
rs71627581	G	A	0.889	0.019	0.003	1.6e-09	462690	7.12462e-05	32.9671
rs72678864	G	A	0.829	0.018	0.003	1.6e-11	462690	9.18598e-05	42.5063
rs73220544	A	C	0.842	-0.016	0.003	1.5e-08	462690	6.81144e-05	31.5179
rs7333559	G	A	0.212	0.015	0.002	3.2e-10	462690	7.51752e-05	34.7853
rs7519626	C	T	0.324	0.012	0.002	1.2e-08	462690	6.30789e-05	29.1877
rs7569203	A	C	0.689	-0.016	0.002	7.4e-13	462690	0.000109711	50.7675
rs75742406	G	A	0.739	0.014	0.002	1.3e-09	462690	7.56086e-05	34.9858
rs76608582	C	A	0.953	0.031	0.005	3.2e-10	462690	8.60883e-05	39.8355
rs7766610	C	A	0.183	0.018	0.003	2.2e-12	462690	9.68831e-05	44.831
rs7807019	A	G	0.54	-0.015	0.002	6.7e-14	462690	0.00011178	51.725
rs8042134	T	G	0.541	-0.014	0.002	1.3e-12	462690	9.7341e-05	45.0429
rs860326	C	T	0.428	0.012	0.002	2.7e-09	462690	7.0507e-05	32.625
rs8614	C	A	0.817	-0.017	0.003	1.8e-10	462690	8.64174e-05	39.9877
rs9919670	G	A	0.612	-0.022	0.002	7.6e-27	462690	0.000229857	106.377

## Sheet: Supplementary table 1B
Supplementary table 1B. Single nucleotide polymorphisms used as instrumental variables for number of Cigarettes per day (CigDay)
SNP	effect_allele.exposure	other_allele.exposure	eaf.exposure	beta.exposure	se.exposure	pval.exposure	samplesize.exposure	R2	Fvalue
rs1024323	T	C	0.382	-0.0144159	0.0025057	8.66e-09	337334	9.81223e-05	33.1031
rs10454798	T	G	0.253	0.015842	0.00280049	1.53e-08	337334	9.48615e-05	32.0028
rs10519203	A	G	0.655	-0.093618	0.00258657	3.12e-286	330721	0.00396104	1315.2
rs10742683	A	G	0.415	-0.0134884	0.00247089	4.83e-08	337334	8.83397e-05	29.8025
rs11264100	G	A	0.876	-0.0221659	0.00370463	2.22e-09	335394	0.00010674	35.8036
rs113001570	T	A	0.0667	0.0298013	0.00487957	1.04e-09	337334	0.000110573	37.3039
rs11846838	A	G	0.327	0.015177	0.00259522	5.03e-09	337334	0.000101383	34.2033
rs11940255	A	G	0.717	-0.0171575	0.00270273	2.2e-10	337334	0.000119466	40.3046
rs12924872	T	C	0.463	-0.0134119	0.00244867	4.39e-08	335394	8.9447e-05	30.0025
rs1592485	A	C	0.611	-0.0161532	0.00250445	1.11e-10	335394	0.000124033	41.6049
rs182317	T	G	0.355	-0.0155878	0.00256957	1.31e-09	330721	0.000111272	36.8039
rs2072659	G	C	0.0986	-0.0299842	0.00409553	2.51e-13	335394	0.000159812	53.6082
rs2084533	T	C	0.321	0.0161176	0.00260776	6.53e-10	337334	0.000113241	38.2041
rs215600	A	G	0.645	-0.0240025	0.00254426	4.02e-21	337334	0.000263833	89.023
rs2273500	C	T	0.147	0.0363857	0.00343813	3.49e-26	337334	0.000332015	112.037
rs258321	G	A	0.429	0.0157962	0.00246695	1.53e-10	335394	0.000122244	41.0048
rs3025383	C	T	0.187	-0.0313798	0.0031224	9.78e-24	337334	0.000299407	101.03
rs34973462	T	C	0.334	0.0150729	0.00258879	5.85e-09	335394	0.000101075	33.9032
rs4236926	G	T	0.766	0.0342671	0.00287563	7.66e-33	337334	0.000420948	142.059
rs4485470	A	G	0.592	-0.0152706	0.00247722	7.05e-10	337334	0.000112648	38.0041
rs56113850	C	T	0.555	0.0523096	0.00247416	4.01e-99	330721	0.00135159	447.602
rs59208569	C	G	0.829	0.0204763	0.00323355	2.45e-10	337334	0.000118873	40.1045
rs6078373	A	G	0.402	0.0160731	0.00248308	9.4e-11	337334	0.000124209	41.905
rs632811	G	A	0.33	-0.0177506	0.00277897	1.67e-10	292829	0.00013933	40.8054
rs699165	G	A	0.745	0.0161187	0.00279323	8.09e-09	337334	9.87152e-05	33.3031
rs7125588	G	A	0.429	-0.0168997	0.00245985	6.5e-12	337334	0.000139921	47.2063
rs7281463	C	A	0.413	0.013678	0.00247264	3.15e-08	337334	9.07113e-05	30.6026
rs73229090	A	C	0.112	0.0262114	0.00386046	1.14e-11	337334	0.00013666	46.106
rs7599488	T	C	0.437	0.0141213	0.00245448	8.95e-09	337334	9.81223e-05	33.1031
rs7766641	A	G	0.272	-0.0172842	0.00274318	2.91e-10	335553	0.000118312	39.7045
rs78408772	T	C	0.102	-0.0219964	0.00402269	4.51e-08	337334	8.86362e-05	29.9025
rs790564	C	A	0.729	-0.0176241	0.00273909	1.24e-10	337334	0.000122727	41.4048
rs7951365	C	T	0.31	0.0177564	0.00263239	1.53e-11	337334	0.000134881	45.5059

## Sheet: Supplementary table 1C
Supplementary table 1C. Single nucleotide polymorphisms used as instrumental variables for Smoking initiation (SmkInit)
SNP	effect_allele.exposure	other_allele.exposure	eaf.exposure	beta.exposure	se.exposure	pval.exposure	samplesize.exposure	R2	Fvalue
rs1008078	T	C	0.402	0.0228169	0.00259854	1.63e-18	1232091	0.000250306	308.477
rs1022376	C	T	0.515821	-0.0147448	0.00261063	1.66e-08	1174994	0.000108596	127.614
rs10233018	G	A	0.516	0.0246124	0.00254945	4.77e-22	1232091	0.000302575	372.912
rs10279261	A	G	0.618	-0.0188726	0.00262221	6.05e-13	1232091	0.000168169	207.235
rs1030015	T	G	0.519564	0.0142896	0.0025501	2.15e-08	1232091	0.000101941	125.613
rs10490159	T	C	0.394	0.0172365	0.00260741	3.86e-11	1232091	0.000141873	174.825
rs1050847	T	C	0.559	-0.01483	0.00256607	7.37e-09	1232091	0.000108434	133.614
rs10789369	G	A	0.615	-0.0234484	0.00261834	3.39e-19	1232091	0.00026037	320.883
rs10853981	A	G	0.33036	0.0147872	0.00270881	4.88e-08	1232091	9.67461e-05	119.211
rs10858334	G	C	0.14	0.022871	0.00375997	1.18e-09	1174994	0.000125958	148.018
rs10885480	C	T	0.284	-0.0186775	0.00282539	3.83e-11	1232091	0.000141873	174.825
rs10945141	A	G	0.263	0.0181417	0.00289389	3.59e-10	1232091	0.000127588	157.22
rs10966092	C	T	0.267	-0.0204862	0.00287996	1.12e-12	1232091	0.000164274	202.433
rs11057005	G	A	0.441	-0.0157139	0.00256607	9.12e-10	1232091	0.000121744	150.018
rs1106363	T	C	0.344579	0.0173746	0.00268095	9.2e-11	1232091	0.000136354	168.023
rs11076962	C	T	0.279	0.0182999	0.00284069	1.2e-10	1232091	0.00013473	166.022
rs1108130	A	T	0.212	0.0239436	0.00311719	1.57e-14	1232091	0.000191544	236.045
rs1109480	A	G	0.384	-0.0166917	0.00261962	1.84e-10	1232091	0.000131808	162.421
rs11162019	T	C	0.363	-0.0154947	0.00264954	5.06e-09	1232091	0.000111031	136.815
rs1116690	G	A	0.742	0.0162912	0.00291194	2.16e-08	1232091	0.000101616	125.213
rs1126757	T	C	0.473	0.0141623	0.00255186	2.92e-08	1232091	9.99926e-05	123.212
rs112725451	T	C	0.169	0.026092	0.00339977	1.65e-14	1232091	0.00019122	235.645
rs1139897	A	G	0.23	-0.0240872	0.0030275	1.77e-15	1232091	0.000205504	253.252
rs1150668	G	T	0.419	-0.0185103	0.00258689	8.54e-13	1227673	0.00016682	204.834
rs11594623	C	T	0.234241	0.0274396	0.00300826	7.45e-20	1232091	0.00027011	332.889
rs11642231	A	G	0.369	-0.0155983	0.00264038	3.44e-09	1232091	0.000113303	139.616
rs11713899	C	A	0.171	0.0187188	0.00338391	3.15e-08	1232091	9.93433e-05	122.412
rs117657830	G	A	0.0417	-0.0377597	0.00637345	3.18e-09	1232091	0.000113953	140.416
rs11783093	T	C	0.158	-0.0471243	0.00349308	2.07e-41	1232091	0.000590865	728.429
rs11791671	T	C	0.067315	0.0278504	0.00508476	4.24e-08	1232091	9.73954e-05	120.011
rs118202	T	G	0.812	-0.0367484	0.00326089	1.9e-29	1232091	0.000412307	508.209
rs12130857	A	G	0.324968	-0.0180031	0.00272026	3.65e-11	1232091	0.000142197	175.225
rs12195240	A	G	0.285	0.0249108	0.0028224	1.08e-18	1232091	0.000252903	311.678
rs12474587	T	G	0.429	0.0242306	0.00257423	4.83e-21	1232091	0.000287641	354.501
rs12517438	G	T	0.538	0.0153545	0.00255553	1.89e-09	1232091	0.000117199	144.417
rs12633090	C	G	0.182	-0.0230197	0.00330203	3.16e-12	1232091	0.000157781	194.43
rs12714017	C	T	0.511	0.0153965	0.00260995	3.65e-09	1174994	0.000118469	139.216
rs12739243	C	T	0.221	-0.0212518	0.00307064	4.45e-12	1232091	0.000155508	191.629
rs12878369	A	C	0.414762	0.0174373	0.00258792	1.6e-11	1230262	0.000147611	181.627
rs12918191	G	A	0.243	-0.019727	0.00297059	3.14e-11	1232091	0.000143171	176.425
rs1291821	G	A	0.534	0.014493	0.00255405	1.39e-08	1232091	0.000104538	128.813
rs13007361	A	G	0.208	0.0175338	0.00313906	2.29e-08	1232091	0.000101291	124.812
rs13110073	C	T	0.395	-0.0246426	0.00260626	3.24e-21	1232091	0.000290238	357.703
rs13261666	T	G	0.517	-0.0199946	0.00254962	4.36e-15	1232091	0.000199661	246.049
rs13392222	C	A	0.139	-0.0234375	0.00368286	1.93e-10	1232091	0.000131484	162.021
rs1373178	G	T	0.588	-0.0203164	0.00258855	4.16e-15	1232091	0.000199985	246.449
rs1381287	T	C	0.467	0.0180166	0.00255561	1.81e-12	1230262	0.000161592	198.832
rs1381775	C	T	0.712	-0.0156147	0.00281357	2.79e-08	1232091	9.99926e-05	123.212
rs1385108	T	C	0.239	0.0187045	0.00298746	3.84e-10	1232091	0.000127263	156.82
rs13906	T	C	0.109	-0.0245297	0.00408829	1.98e-09	1232091	0.000116874	144.017
rs1435672	C	T	0.56	0.0141051	0.00256669	3.82e-08	1232091	9.80447e-05	120.812
rs1445649	C	T	0.538	0.0205716	0.00255553	8.48e-16	1232091	0.000210374	259.254
rs1449012	T	C	0.463	-0.0153734	0.00255515	1.77e-09	1232091	0.000117524	144.817
rs147052174	T	G	0.0171	0.0623094	0.00982745	2.3e-10	1232091	0.00013051	160.821
rs160631	G	T	0.731	-0.0172628	0.00287315	1.87e-09	1232091	0.000117199	144.417
rs16826827	C	T	0.124	-0.0222069	0.00386572	9.17e-09	1232091	0.000107135	132.014
rs1713676	G	A	0.522512	-0.0167262	0.00255073	5.38e-11	1232091	0.0001396	172.024
rs1714521	C	A	0.411	-0.0162953	0.00258949	3.07e-10	1232091	0.000128562	158.42
rs17197663	A	G	0.125	-0.0215874	0.00385243	2.06e-08	1232091	0.000101941	125.613
rs17229285	T	C	0.505	-0.0154796	0.00254827	1.27e-09	1232091	0.000119796	147.617
rs1733760	C	T	0.51	0.0147734	0.00254865	6.7e-09	1232091	0.000109083	134.414
rs1737329	G	C	0.742	0.0170292	0.00291194	5.08e-09	1232091	0.000111031	136.815
rs1772572	A	C	0.324132	-0.0168681	0.00272208	5.62e-10	1232091	0.000124666	153.619
rs2010921	A	G	0.311	0.0174291	0.00275235	2.47e-10	1232091	0.000130185	160.421
rs2063976	T	C	0.664955	-0.0201814	0.00269927	7.45e-14	1232091	0.00018148	223.64
rs2155646	C	T	0.4	0.0377772	0.00260069	9.44e-48	1232091	0.000685014	844.577
rs2173019	A	T	0.177	0.028207	0.00333816	2.98e-17	1232091	0.000231801	285.666
rs221988	C	A	0.384	-0.014865	0.00261962	1.43e-08	1232091	0.000104538	128.813
rs2279829	T	C	0.216	-0.0173766	0.00309605	2.05e-08	1232091	0.000102265	126.013
rs2319545	A	C	0.149099	0.0232366	0.00357698	8.3e-11	1232091	0.000137003	168.823
rs2378662	A	G	0.541	0.0152121	0.00255675	2.67e-09	1232091	0.000114927	141.616
rs2710634	C	T	0.521	-0.0177614	0.00255039	3.36e-12	1232091	0.000157456	194.03
rs2796793	A	G	0.452	0.0144814	0.00255996	1.55e-08	1232091	0.000103888	128.013
rs281296	A	G	0.357	0.0246892	0.00265922	1.59e-20	1232091	0.000279849	344.896
rs28441558	C	T	0.0563	-0.035565	0.00552742	1.24e-10	1232091	0.000134406	165.622
rs2901785	A	G	0.446	-0.0173083	0.00256313	1.47e-11	1232091	0.000148041	182.427
rs290601	T	C	0.274	0.0163102	0.0028566	1.14e-08	1232091	0.000105836	130.414
rs2925128	T	C	0.385191	0.0168199	0.00268304	3.67e-10	1173165	0.000133996	157.221
rs2939756	A	G	0.48	-0.0156997	0.00255018	7.45e-10	1232091	0.000123043	151.618
rs3218116	T	C	0.256	-0.019843	0.00291936	1.05e-11	1232091	0.000149989	184.827
rs34342129	C	T	0.509	-0.014281	0.00254856	2.13e-08	1232091	0.000101941	125.613
rs34399632	G	A	0.232	0.0193504	0.00301835	1.46e-10	1232091	0.000133432	164.422
rs34553878	G	A	0.111	0.0246707	0.00405584	1.17e-09	1232091	0.000120121	148.018
rs35375873	C	G	0.11	-0.0270102	0.00407195	3.29e-11	1232091	0.000142847	176.025
rs35656245	A	G	0.276	0.0159456	0.00285016	2.23e-08	1232091	0.000101616	125.213
rs359247	T	A	0.638652	0.0220304	0.00265215	9.89e-17	1232091	0.000224009	276.061
rs3810496	C	T	0.619436	0.0158813	0.00262869	1.54e-09	1227798	0.000118912	146.017
rs3811038	C	T	0.279	0.0191404	0.00284069	1.58e-11	1232091	0.000147392	181.626
rs3820277	T	G	0.526	-0.0188369	0.00255159	1.57e-13	1232091	0.000176935	218.038
rs3847244	T	C	0.47	0.0186717	0.00255274	2.6e-13	1232091	0.000173688	214.037
rs3934797	A	G	0.182	-0.0212975	0.00330203	1.12e-10	1232091	0.000135055	166.422
rs4044321	G	A	0.644	-0.022641	0.00266088	1.75e-17	1232091	0.000235048	289.668
rs42417	T	C	0.691	0.0169296	0.00275725	8.27e-10	1232091	0.000122394	150.818
rs4264267	T	C	0.527042	0.0147921	0.00255188	6.82e-09	1232091	0.000109083	134.414
rs4310804	G	C	0.247	-0.0181873	0.00295425	7.55e-10	1232091	0.000123043	151.618
rs4476253	A	G	0.24	-0.0184862	0.00298319	5.78e-10	1232091	0.000124666	153.619
rs45444697	G	C	0.212	0.0196902	0.00311719	2.72e-10	1232091	0.000129536	159.62
rs4674993	G	A	0.2	-0.0240053	0.00318518	4.85e-14	1232091	0.000184402	227.242
rs4727189	C	T	0.344	0.0148604	0.00268202	3e-08	1232091	9.9668e-05	122.812
rs4790874	T	C	0.532	0.0174491	0.00255338	8.43e-12	1232091	0.000151612	186.828
rs4818005	A	G	0.581	-0.020431	0.00264425	1.09e-14	1174994	0.000203235	238.848
rs4822102	T	C	0.618	-0.0165428	0.00262221	2.78e-10	1232091	0.000129211	159.22
rs4837631	T	C	0.446	-0.0153574	0.00256313	2.03e-09	1232091	0.00011655	143.617
rs4877285	A	G	0.668249	-0.0181318	0.00270594	2.1e-11	1232091	0.000145768	179.626
rs4912332	T	C	0.491	0.0141209	0.00254856	2.94e-08	1232091	9.9668e-05	122.812
rs540860	G	A	0.543	0.0176086	0.00255762	5.75e-12	1232091	0.000153885	189.629
rs55786907	G	A	0.162492	0.0194452	0.00345369	1.84e-08	1232091	0.000102914	126.813
rs58400863	A	G	0.347	-0.0201719	0.00267653	4.89e-14	1232091	0.000184402	227.242
rs59537158	T	C	0.214	0.0224875	0.00310653	4.62e-13	1232091	0.000170117	209.635
rs6073075	A	T	0.824	-0.018704	0.00335394	2.44e-08	1225969	0.000101471	124.412
rs61533748	C	T	0.384	0.0174357	0.00261962	2.82e-11	1232091	0.000143821	177.225
rs61886926	T	C	0.384	-0.0179401	0.00261962	7.3e-12	1232091	0.000152261	187.628
rs61959481	A	G	0.21	-0.0203442	0.00312803	7.95e-11	1232091	0.000137328	169.223
rs62193862	A	G	0.0999	0.0238463	0.00424879	1.99e-08	1232091	0.000102265	126.013
rs62246017	A	G	0.322639	-0.0161695	0.00272537	3.03e-09	1232091	0.000114277	140.816
rs62340589	C	G	0.201	0.0174134	0.00317923	4.31e-08	1232091	9.73954e-05	120.011
rs6437769	T	C	0.581	0.0142141	0.00258225	3.74e-08	1232091	9.83694e-05	121.212
rs6438436	T	C	0.816	0.024737	0.00328806	5.33e-14	1232091	0.000183753	226.441
rs644740	T	C	0.457	-0.0140785	0.00255762	3.67e-08	1232091	9.83694e-05	121.212
rs6497840	A	G	0.707	0.0227703	0.00286651	2.01e-15	1174994	0.00021481	252.454
rs6568832	A	G	0.753851	0.018869	0.00295768	1.74e-10	1232091	0.000132133	162.821
rs67050670	G	A	0.229	-0.0202723	0.00303214	2.34e-11	1232091	0.000145119	178.826
rs6750529	T	C	0.744	0.0199074	0.00291936	9.26e-12	1232091	0.000150963	186.028
rs6756212	T	C	0.535	-0.033888	0.00255441	3.49e-40	1232091	0.000571386	704.401
rs67777803	T	G	0.172	-0.0246015	0.00337609	3.18e-13	1232091	0.00017239	212.436
rs6874731	G	T	0.484	0.0153179	0.00254945	1.83e-09	1232091	0.000117199	144.417
rs6890961	T	C	0.624	-0.0193109	0.00263031	2.13e-13	1232091	0.000174987	215.637
rs6936160	T	C	0.698	0.0201068	0.002775	4.2e-13	1232091	0.000170442	210.035
rs6986430	C	T	0.222377	-0.0243377	0.00306383	1.99e-15	1232091	0.000204855	252.451
rs7024924	C	T	0.174	0.0188918	0.00336069	1.9e-08	1232091	0.00010259	126.413
rs7134009	C	T	0.287	-0.0157969	0.00288411	4.3e-08	1174994	0.000102128	120.012
rs71367544	T	C	0.203	0.0205522	0.0031675	8.54e-11	1232091	0.000136678	168.423
rs71592686	C	T	0.274	0.0207374	0.0028566	3.85e-13	1232091	0.000171091	210.836
rs71602617	T	C	0.216	-0.0177655	0.00317039	2.1e-08	1174994	0.000106894	125.613
rs72780746	C	T	0.173	-0.025763	0.00336835	2.05e-14	1232091	0.000189921	234.044
rs748832	G	A	0.371	0.0172142	0.00263743	6.6e-11	1232091	0.000138301	170.423
rs75919030	C	T	0.267	-0.0209664	0.00287996	3.35e-13	1232091	0.000172065	212.036
rs7631379	C	T	0.206	0.0208014	0.00315028	3.94e-11	1232091	0.000141548	174.424
rs76608582	A	C	0.0489	-0.0345493	0.0059078	4.88e-09	1232091	0.000111031	136.815
rs7696257	A	G	0.366	0.0153313	0.00264489	6.78e-09	1232091	0.000109083	134.414
rs77283305	A	G	0.305819	-0.015196	0.00276519	3.91e-08	1232091	9.80447e-05	120.812
rs7743165	G	T	0.495	0.0192559	0.00254827	4.15e-14	1232091	0.000185376	228.442
rs7809303	A	G	0.325	-0.0214188	0.00272019	3.48e-15	1232091	0.000201284	248.05
rs7836565	T	C	0.718	-0.0155084	0.00283144	4.36e-08	1232091	9.73954e-05	120.012
rs7929518	G	A	0.773	0.0192363	0.00304152	2.55e-10	1232091	0.000129861	160.021
rs7943721	A	G	0.829	-0.0212136	0.00338391	3.58e-10	1232091	0.000127588	157.22
rs7969559	G	A	0.713	-0.0170159	0.00281649	1.53e-09	1232091	0.000118498	146.017
rs8005334	G	T	0.36	0.0166734	0.00265629	3.44e-10	1230262	0.000128103	157.62
rs8096225	C	A	0.703	0.0155245	0.00278829	2.63e-08	1232091	0.000100642	124.012
rs876793	C	T	0.349262	-0.0179245	0.00273664	5.69e-11	1174994	0.000146043	171.625
rs9288999	A	G	0.735	0.0174411	0.00288687	1.5e-09	1232091	0.000118498	146.017
rs9323328	G	A	0.537	-0.014237	0.00255705	2.55e-08	1230262	0.000100792	124.012
rs9423279	G	C	0.645	-0.0185808	0.00266256	3.06e-12	1232091	0.000158105	194.83
rs951740	A	G	0.625	0.0295409	0.00263171	3.82e-29	1232091	0.000409061	504.205
rs9540731	T	C	0.509	-0.0177303	0.00254856	3.42e-12	1232091	0.000157131	193.63
rs9545155	C	T	0.478	-0.0160709	0.00255061	3.04e-10	1232091	0.000128887	158.82
rs9826984	A	G	0.542	-0.0140529	0.00255718	3.87e-08	1232091	9.80447e-05	120.812
rs9922607	T	C	0.2	-0.0221593	0.00318518	3.42e-12	1232091	0.000157131	193.63
rs9941217	G	C	0.352204	-0.0185567	0.00266733	3.5e-12	1232091	0.000157131	193.63

## Sheet: Supplementary table 1D
Supplementary table 1D. Single nucleotide polymorphisms used as instrumental variables for Smoking cessation (SmkCes)
SNP	effect_allele.exposure	other_allele.exposure	eaf.exposure	beta.exposure	se.exposure	pval.exposure	samplesize.exposure	R2	Fvalue
rs12203592	T	C	0.176	-0.0292093	0.00512364	1.21e-08	547219	0.000247463	135.45
rs1565735	A	T	0.199	-0.0345574	0.00488715	1.54e-12	547219	0.000380713	208.412
rs1611124	T	G	0.067749	-0.0453376	0.00776392	5.26e-09	547219	0.000259646	142.12
rs3025327	C	G	0.107	0.0785863	0.00631221	1.19e-35	547219	0.00118021	646.594
rs518425	G	A	0.285	-0.0305027	0.00432238	1.72e-12	547219	0.00037919	207.578
rs56113850	C	T	0.567	-0.0576063	0.00393789	1.61e-48	547219	0.00162945	893.119
rs591143	T	C	0.592	-0.0243296	0.00399437	1.14e-09	540606	0.000285945	154.627
rs6011779	T	C	0.806	-0.050022	0.00497737	9.89e-24	537801	0.000782508	421.161
rs707968	G	A	0.681	0.0232707	0.0041863	2.76e-08	547219	0.000235281	128.78
rs7109376	A	T	0.279	0.0280592	0.0043504	1.14e-10	547219	0.000316753	173.388
rs7617480	C	A	0.773	-0.0328708	0.00465796	1.68e-12	547219	0.00037919	207.578
rs7778443	C	T	0.618	-0.022999	0.00401581	1.04e-08	547219	0.000249748	136.7
rs9607805	T	C	0.725	0.0295408	0.00436982	1.37e-11	547219	0.000347972	190.482

## Sheet: Supplementary file 1E
Supplementary table 1E. Single nucleotide polymorphisms used as instrumental variables for Age of Initiation of Regular Smoking (AgeSmk)
SNP	effect_allele.exposure	other_allele.exposure	eaf.exposure	beta.exposure	se.exposure	pval.exposure	samplesize.exposure	R2	Fvalue
rs11780471	A	G	0.0601	0.0329583	0.00509164	9.44e-11	341427	0.00012272	41.9049
rs11915747	G	C	0.354	0.0202182	0.00253721	1.57e-15	339643	0.000186961	63.5115
rs13136239	A	G	0.342	0.014809	0.002551	6.29e-09	341427	9.87034e-05	33.7031
rs2471711	T	C	0.152	-0.0192158	0.00337067	1.19e-08	341427	9.51887e-05	32.5029
rs7682598	G	A	0.771	0.0172559	0.00287999	2.09e-09	341427	0.000105147	35.9036

## Sheet: Supplementary table 1F
Supplementary table 1F. Single nucleotide polymorphisms used as instrumental variables for Drinks per Week (DrnkWk)
SNP	effect_allele.exposure	other_allele.exposure	eaf.exposure	beta.exposure	se.exposure	pval.exposure	samplesize.exposure	R2	Fvalue
rs10236149	G	A	0.123	-0.0134981	0.00221908	1.18e-09	941280	3.93082e-05	37.0014
rs10438820	T	C	0.702	0.00897178	0.00159349	1.76e-08	941280	3.36775e-05	31.701
rs10506274	T	G	0.484	-0.0090374	0.00145841	5.78e-10	941280	4.07955e-05	38.4015
rs10750025	T	C	0.686	0.0103214	0.00157036	4.89e-11	941280	4.5895e-05	43.2019
rs10753661	A	G	0.684	-0.00863813	0.00156927	3.76e-08	939356	3.22561e-05	30.3009
rs10978550	C	T	0.206	-0.0117483	0.00180211	7.15e-11	941280	4.51513e-05	42.5018
rs11030084	T	C	0.184	-0.0106068	0.00188093	1.72e-08	941280	3.37838e-05	31.801
rs1123285	G	C	0.335	-0.00889737	0.00154416	8.14e-09	941280	3.52711e-05	33.2011
rs11692435	A	G	0.0852	0.0174499	0.00261585	2.53e-11	937516	4.74659e-05	44.502
rs11940694	G	A	0.597	0.0259499	0.00148589	3.03e-68	941280	0.000324027	305.098
rs12088813	C	A	0.267	-0.00932905	0.00164916	1.58e-08	939356	3.40659e-05	32.001
rs1217091	C	T	0.812	0.0121608	0.00186539	7.05e-11	941280	4.51513e-05	42.5018
rs1260326	C	T	0.601	0.0208898	0.00148834	8.05e-45	941280	0.000209289	197.041
rs12655091	A	G	0.53	-0.00831211	0.00146029	1.25e-08	941280	3.44212e-05	32.401
rs12795042	C	A	0.623	-0.00831901	0.00150387	3.25e-08	941280	3.25089e-05	30.6009
rs12907323	G	A	0.411	0.0084966	0.00148131	9.93e-09	941280	3.49524e-05	32.9011
rs13024996	A	C	0.364	-0.0109126	0.00151477	5.72e-13	941280	5.51377e-05	51.9028
rs13032049	G	A	0.283	0.0101946	0.00161798	3e-10	941280	4.21766e-05	39.7016
rs13094887	T	A	0.301	-0.0103097	0.00158893	8.57e-11	941280	4.47263e-05	42.1018
rs13250583	T	C	0.213	-0.00971754	0.00178012	4.7e-08	941280	3.1659e-05	29.8009
rs13383034	T	C	0.329	0.014927	0.0015512	6.31e-22	941280	9.83767e-05	92.6089
rs17177078	T	C	0.0626	-0.0223155	0.00301176	1.27e-13	939356	5.84443e-05	54.9031
rs17665139	T	C	0.149	-0.0115601	0.00204676	1.59e-08	941280	3.389e-05	31.901
rs2011092	C	T	0.338643	-0.00890041	0.00154006	7.35e-09	941280	3.54836e-05	33.4011
rs2165670	A	G	0.106337	0.0230804	0.00236427	1.67e-22	941280	0.000101245	95.3095
rs2472297	T	C	0.249	0.010606	0.00168541	3.1e-10	941280	4.20704e-05	39.6016
rs281379	A	G	0.508	0.0137223	0.00145784	4.91e-21	941280	9.41271e-05	88.6082
rs2854334	G	A	0.615	0.00922098	0.00149781	7.51e-10	941280	4.02643e-05	37.9014
rs28601761	G	C	0.42	0.00910288	0.00147668	7.17e-10	941280	4.03706e-05	38.0014
rs28680958	A	G	0.217	-0.0109965	0.00176994	5.13e-10	939356	4.1092e-05	38.6015
rs28929474	T	C	0.0183	-0.0367996	0.00543764	1.34e-11	941280	4.86571e-05	45.8021
rs35034355	A	G	0.521	-0.00809682	0.00145894	2.87e-08	941280	3.27214e-05	30.8009
rs3748034	T	G	0.143	-0.0117403	0.00208194	1.67e-08	941280	3.37838e-05	31.801
rs3803800	G	A	0.786	0.0113789	0.00177708	1.5e-10	941280	4.35577e-05	41.0017
rs3809162	G	A	0.397	0.00906092	0.00148961	1.19e-09	941280	3.93082e-05	37.0014
rs4092465	G	A	0.635	-0.00829188	0.00151388	4.39e-08	941280	3.18715e-05	30.0009
rs4548913	A	G	0.632	-0.00835995	0.00151127	3.11e-08	941280	3.25089e-05	30.6009
rs4690727	G	C	0.718	0.010817	0.00161972	2.43e-11	941280	4.73823e-05	44.602
rs4815364	A	G	0.616	0.00858236	0.00149854	1.02e-08	941280	3.48462e-05	32.8011
rs4842786	A	G	0.584	-0.0087978	0.00147867	2.73e-09	941280	3.76084e-05	35.4013
rs4916723	C	A	0.416	-0.00995226	0.00147867	1.72e-11	941280	4.8126e-05	45.3021
rs4938230	A	C	0.842	0.0128104	0.00199821	1.48e-10	941280	4.36639e-05	41.1017
rs500321	T	A	0.736	-0.00966936	0.00165343	4.92e-09	941280	3.63335e-05	34.2012
rs5024204	T	A	0.278	0.00970271	0.00162847	2.55e-09	939356	3.77919e-05	35.5013
rs55872084	T	G	0.235	0.00997874	0.00171894	6.32e-09	941280	3.58023e-05	33.7011
rs55932213	G	A	0.736387	0.00948827	0.0016542	9.55e-09	941280	3.49524e-05	32.9011
rs56030824	A	G	0.322	-0.0116019	0.00156298	1.15e-13	937516	5.87723e-05	55.1031
rs56337305	C	T	0.383	-0.00958838	0.00149928	1.63e-10	941280	4.34515e-05	40.9017
rs58107686	A	C	0.328	-0.00974713	0.00158537	7.79e-10	902538	4.18819e-05	37.8015
rs62044525	G	C	0.184	-0.0121732	0.00188285	1.03e-10	939356	4.44986e-05	41.8018
rs62250685	G	A	0.614	-0.0143571	0.00150009	1.05e-21	937516	9.7705e-05	91.6088
rs6460047	C	T	0.208	0.0116235	0.00179569	9.69e-11	941280	4.45139e-05	41.9018
rs6787172	G	T	0.554	-0.00803089	0.00146623	4.27e-08	941280	3.18715e-05	30.0009
rs682011	C	T	0.559	0.00821245	0.00146791	2.22e-08	941280	3.32526e-05	31.301
rs705687	G	A	0.785	-0.010904	0.00177589	8.15e-10	939356	4.01339e-05	37.7014
rs7074871	A	G	0.255	-0.00939985	0.00167216	1.86e-08	941280	3.35713e-05	31.601
rs72859280	T	G	0.0362	0.0228853	0.00390192	4.44e-09	941280	3.6546e-05	34.4012
rs77165542	T	C	0.0349	-0.0260109	0.00397124	5.63e-11	941280	4.55762e-05	42.9019
rs79139602	T	A	0.021061	0.0602723	0.00507584	1.8e-32	941280	0.000149796	141.021
rs7950166	T	C	0.637	-0.0097992	0.00151566	9.89e-11	941280	4.44076e-05	41.8018
rs823114	A	G	0.553	0.00876774	0.00146742	2.31e-09	939356	3.80048e-05	35.7013
rs828867	A	G	0.545	0.00875716	0.0014636	2.15e-09	941280	3.80333e-05	35.8013
rs9607814	A	C	0.2	-0.010181	0.00185879	4.31e-08	904462	3.31689e-05	30.0009
rs9838144	C	G	0.209	-0.00996422	0.00179252	2.65e-08	941280	3.28276e-05	30.9009
rs9950000	T	C	0.395	-0.0091177	0.0014909	9.38e-10	941280	3.97331e-05	37.4014

## Sheet: Supplementary table 1G
Supplementary table 1G. Single nucleotide polymorphisms used as instrumental variables for Alcohol consumption (AlcolCon)
SNP	effect_allele.exposure	other_allele.exposure	eaf.exposure	beta.exposure	se.exposure	pval.exposure	samplesize.exposure	R2	Fvalue
rs10249167	A	G	0.87	0.01	0.002	2.9e-10	480842	2.262e-05	10.8768
rs10496076	T	C	0.37	-0.007	0.001	9.7e-12	480842	2.28438e-05	10.9845
rs11114787	T	C	0.27	0.007	0.001	2e-09	480842	1.93158e-05	9.28799
rs112635299	T	G	0.02	-0.025	0.004	3.7e-12	480842	2.45e-05	11.7809
rs113443718	A	G	0.31	-0.007	0.001	7.4e-11	480842	2.09622e-05	10.0797
rs12031875	A	G	0.82	-0.008	0.001	2.2e-09	480842	1.88928e-05	9.08459
rs12646808	T	C	0.66	0.007	0.001	2.4e-09	480842	2.19912e-05	10.5745
rs13024996	A	C	0.37	-0.008	0.001	4.4e-13	480842	2.98368e-05	14.3472
rs13390019	T	C	0.87	0.01	0.002	1.6e-10	480842	2.262e-05	10.8768
rs1421085	T	C	0.6	0.008	0.001	9.2e-13	480842	3.072e-05	14.7719
rs16854020	A	G	0.13	0.01	0.002	2.9e-11	480842	2.262e-05	10.8768
rs1991556	A	G	0.22	-0.012	0.001	4.5e-23	480842	4.94208e-05	23.7647
rs2071305	A	C	0.69	0.009	0.001	4.5e-14	480842	3.46518e-05	16.6625
rs227179	A	G	0.59	-0.007	0.001	1.1e-10	480842	2.37062e-05	11.3992
rs2277499	T	G	0.34	-0.008	0.001	2.2e-12	480842	2.87232e-05	13.8117
rs2310752	A	G	0.43	-0.007	0.001	2.8e-12	480842	2.40198e-05	11.55
rs34060476	A	G	0.87	-0.011	0.002	5e-13	480842	2.73702e-05	13.161
rs4916723	A	C	0.58	0.007	0.001	2.1e-10	480842	2.38728e-05	11.4793
rs57281063	A	G	0.41	0.007	0.001	7.9e-11	480842	2.37062e-05	11.3992
rs61873510	T	G	0.33	-0.008	0.001	5.1e-13	480842	2.83008e-05	13.6085
rs7121986	T	C	0.37	-0.008	0.001	6.2e-14	480842	2.98368e-05	14.3472
rs74424378	T	G	0.76	0.009	0.001	1.7e-13	480842	2.95488e-05	14.2087
rs748919	T	C	0.79	0.008	0.001	3.3e-09	480842	2.12352e-05	10.211
rs7517344	A	G	0.17	0.009	0.001	1.9e-10	480842	2.28582e-05	10.9914
rs7640	C	G	0.8	0.008	0.001	4.3e-10	480842	2.048e-05	9.8478
rs780569	A	T	0.71	-0.008	0.001	5.2e-12	480842	2.63552e-05	12.673
rs838145	A	G	0.55	-0.008	0.001	3.2e-15	480842	3.168e-05	15.2335
rs9320010	A	G	0.6	0.007	0.001	1.1e-10	480842	2.352e-05	11.3096
rs988748	C	G	0.21	-0.008	0.001	4.4e-09	480842	2.12352e-05	10.211

## Sheet: Supplementary table 1H
Supplementary table 1H. Single nucleotide polymorphisms used as instrumental variables for Rosacea
SNP	effect_allele.exposure	other_allele.exposure	eaf.exposure	beta.exposure	se.exposure	pval.exposure	samplesize.exposure	R2	Fvalue
rs112425715	A	G	0.0199464	0.512074	0.0924245	3.01682e-08	363350	0.010252	3763.64
rs118056540	T	C	0.0174129	-0.705355	0.14242	7.32099e-07	363350	0.017025	6293.15
rs12718260	G	T	0.35854	0.161904	0.0307591	1.41247e-07	363350	0.0120574	4434.49
rs186294774	A	T	0.0184507	-0.668279	0.135618	8.32243e-07	363350	0.016176	5974.15
rs34403729	G	A	0.282349	-0.170767	0.0342173	6.01769e-07	363350	0.0118178	4345.33
rs34693947	A	G	0.0985715	0.241134	0.0480013	5.07399e-07	363350	0.0103331	3793.7
rs5744109	G	A	0.0858139	0.248239	0.0506418	9.49314e-07	363350	0.00966857	3547.35
rs6863213	T	C	0.306079	0.1624	0.0319774	3.80268e-07	363350	0.0112033	4116.82
rs77269455	A	T	0.00868085	0.705286	0.131318	7.83791e-08	363350	0.00856123	3137.57

## Sheet: Supplementary table 1I
Supplementary table 1I. Univariate MR analysis of rosacea and smoking/ alcohol drinking
Exposure/Outcome	Methods	nSNP	Beta	SE	OR (95%CI)	P-value	Test of heterogeneity			Test of pleiotropy
							Q	P-value		Egger-intercept	SE	P-value
Rosacea / LifSmk	IVW	9	0.008	0.004	1.008(1.000,1.016)	0.055	14.703	0.065		0.003	0.002	0.084
	MR-Egger	9	-0.004	0.007	0.996(0.983,1.009)	0.601	9.301	0.232
	Weighted median	9	0.004	0.004	1.004(0.996,1.013)	0.328
Rosacea / CigDay	IVW	9	0.008	0.015	1.008(0.979,1.038)	0.593	12.154	0.144		-0.005	0.007	0.56
	MR-Egger	9	0.023	0.03	1.024(0.966,1.085)	0.456	11.537	0.117
	Weighted median	9	0.003	0.016	1.003(0.972,1.036)	0.849
Rosacea / SmkInit	IVW	9	-0.004	0.008	0.996(0.981,1.012)	0.634	5.23	0.733		-0.001	0.004	0.92
	MR-Egger	9	-0.002	0.015	0.998(0.969,1.027)	0.88	50219	0.633
	Weighted median	9	-0.001	0.01	0.999(0.98,1.019)	0.936
Rosacea / SmkCes	IVW	9	-0.005	0.014	0.995(0.968,1.022)	0.696	12.51	0.13		-0.012	0.006	0.063
	MR-Egger	9	0.036	0.022	1.037(0.993,1.083)	0.145	7.368	0.392
	Weighted median	9	-0.001	0.016	0.999(0.968,1.031)	0.942
Rosacea / AgeSmk	IVW	9	0.003	0.006	1.003(0.991,1.015)	0.652	7.772	0.456		0.004	0.003	0.234
	MR-Egger	9	-0.01	0.012	0.99(0.968,1.013)	0.408	6.079	0.531
	Weighted median	9	0.003	0.008	1.003(0.987,1.020)	0.699
Rosacea / DrnkWk	IVW	9	-0.001	0.004	0.999(0.991,1.007)	0.837	7.961	0.437		0.001	0.002	0.572
	MR-Egger	9	-0.005	0.008	0.995(0.979,1.011)	0.561	7.581	0.371
	Weighted median	9	-0.002	0.005	0.998(0.987,1.008)	0.647

## Sheet: Supplementary table 1J
Supplementary table 1J. SNPs identified as confounders
NO.	SNP	Confounding Variables
1	rs12244388	Body mass index
2	rs62155874	Body mass index
3	rs2867112	Body mass index
4	rs986391	Allergic disease
5	rs2401924	Nervous feelings
6	rs10922907	Body mass index
7	rs17309874	Body mass index
8	rs6778080	Body mass index
9	rs7553348	Body mass index
10	rs7528604	Body mass index
11	rs329120	Body mass index
12	rs6935954	Body mass index
13	rs4391802	Body mass index
14	rs889398	Body mass index
15	rs1933270	Body mass index
16	rs2678670	Body mass index
17	rs624833	Body mass index
18	rs11768481	Body mass index
19	rs35169606	Body mass index
20	rs2675638	Allergic disease
21	rs369230	Body mass index
22	rs3769949	Allergic disease
23	rs7155595	Nervous feelings
24	rs7077678	Body mass index
25	rs4814873	Allergic disease
26	rs147412694	life style: Morning or evening person
27	rs9842947	Allergic disease
28	rs2894808	Allergic disease
29	rs12708665	Body mass index
30	rs202645	Allergic disease
31	rs1246265	life style: heavy physical work
32	rs7297175	Allergic disease
33	rs245774	Body mass index
34	rs6962772	Body mass index
35	rs35343344	Body mass index
36	rs775758	Body mass index
37	rs9435340	Body mass index
38	rs732083	Allergic disease
39	rs4949465	Body mass index
40	rs136233	Body mass index
41	rs74086911	Allergic disease
42	rs9904288	Body mass index
43	rs72674867	Body mass index
44	rs1931263	Nervous feelings
45	rs57611503	Body mass index
46	rs2080870	Allergic disease
47	rs7431710	Body mass index
48	rs62447179	Allergic disease
49	rs8042849	chronic obstructive pulmonary disease
50	rs1889571	Body mass index
51	rs10914684	Body mass index
52	rs12022778	Body mass index
53	rs1514176	Body mass index
54	rs6731872	Body mass index
55	rs7598402	Body mass index
56	rs1901477	Body mass index
57	rs2526390	Body mass index
58	rs11128203	Nervous feelings
59	rs1549979	Body mass index
60	rs1187820	Body mass index
61	rs6452785	Body mass index
62	rs329124	Body mass index
63	rs6948707	Body mass index
64	rs13437771	Body mass index
65	rs10953957	Body mass index
66	rs4326350	Allergic disease
67	rs3850736	Nervous feelings
68	rs7072776	Body mass index
69	rs4752018	Body mass index
70	rs6265	Body mass index
71	rs4759229	Allergic disease
72	rs77215829	Allergic disease
73	rs11611651	Body mass index
74	rs1811739	Nervous feelings
75	rs2289791	Allergic disease
76	rs62007780	Nervous feelings
77	rs9302604	Body mass index
78	rs3764351	Allergic disease
79	rs72836318	Body mass index
80	rs2587507	Body mass index
81	rs113230003	Body mass index
82	rs117734003	Body mass index
83	rs6050446	Body mass index
84	rs112187834	Body mass index
85	rs72853300	Body mass index
86	rs1403174	Body mass index
87	rs4501255	Nervous feelings
88	rs6951574	Nervous feelings
89	rs378421	Inflammatory bowel disease
90	rs1104608	Nervous feelings

[truncated: 1 more sheets: Supplementary table 1K]
